# Supplementary material for: From tradition to trait: stay-green alleles in Sudanese Feterita unlock pathways to climate-resilient sorghum
Source: Front Plant Sci. 2026 Jan 14;16:1705070. doi: 10.3389/fpls.2025.1705070 (PMC12847341; doi:10.3389/fpls.2025.1705070)
Supplement: Supplementary file 1 [file Table1.xlsx]

## Sheet: Stg KASP markers
NO.	Accession	snpSB00040_CALL	snpSB00054_CALL	snpSB00072_CALL	snpSB00035_CALL	snpSB00049_CALL	snpSB00091_CALL	snpSB00095_CALL	snpSB00098_CALL	snpSB00101_CALL	snpSB00103_CALL
1	HSD 4222	C:C	G:G	G:G	C:C	G:G	C:C	A:A	C:C	C:C	C:C
2	HSD 4205	C:C	A:A	G:G	C:C	G:G	C:C	A:A	C:C	C:C	C:C
3	HSD 4246	C:C	A:A	G:G	C:C	G:G	C:C	A:A	C:C	C:C	C:C
4	HSD 4233	C:C	G:G	G:G	C:C	G:G	A:A	A:A	C:C	C:C	C:C
5	HSD 6444	C:C	G:G	G:G	C:C	A:A	Unused	A:A	C:C	C:C	C:C
6	HSD 5912	C:C	G:G	G:G	C:C	G:G	A:A	A:A	C:C	C:C	C:C
7	HSD 4643	C:C	A:A	G:G	C:C	G:G	C:C	A:A	C:C	C:C	C:C
8	HSD 6892	C:C	A:A	G:G	C:C	G:G	A:A	A:A	C:C	C:C	C:C
9	HSD 4225	C:C	A:A	G:G	C:C	G:G	A:A	A:A	C:C	C:C	C:C
10	HSD 4195	C:C	G:G	G:G	C:C	G:G	A:A	A:A	C:C	C:C	C:C
11	HSD 4113	C:C	A:A	G:G	C:C	G:G	A:A	A:A	C:C	C:C	C:C
12	HSD 6533	C:C	A:A	G:G	C:C	G:G	A:A	A:A	C:C	C:C	G:C
13	HSD 4238	C:C	A:A	G:G	C:C	G:G	A:A	A:A	C:C	C:C	C:C
14	HSD 3982	T:T	A:A	G:G	C:C	G:G	C:C	A:A	C:C	C:C	C:C
15	HSD 4738	T:T	A:A	G:G	C:C	G:G	A:A	A:A	C:C	C:C	C:C
16	HSD 3499	C:C	A:A	G:G	C:C	G:G	C:C	A:A	C:C	C:C	C:C
17	HSD 6522	C:C	A:A	G:G	C:C	G:G	C:C	A:A	C:C	C:C	C:C
18	HSD 6506	C:C	G:G	G:G	C:C	A:A	A:A	A:A	C:C	C:C	C:C
19	HSD 3961	C:C	A:A	G:G	C:C	G:G	C:C	A:A	C:C	C:C	Unused
20	HSD 6552	C:C	A:A	G:G	C:C	G:G	A:A	G:A	C:C	C:C	C:C
21	HSD 4194	C:C	A:G	G:G	C:C	G:G	A:A	G:A	C:C	C:C	G:C
22	HSD 4193	C:C	G:G	G:G	C:C	G:G	A:A	A:A	C:C	C:C	C:C
23	HSD 4134	C:C	A:A	G:G	C:C	A:A	A:A	A:A	C:C	C:C	C:C
24	HSD 3895	C:C	G:G	G:G	C:C	A:A	C:C	A:A	C:C	C:C	G:C
25	HSD 3926	C:C	A:G	G:G	C:C	G:G	C:A	A:A	C:C	C:C	C:C
26	HSD 5631	C:C	A:A	G:G	C:C	G:G	C:C	A:A	C:C	C:C	C:C
27	HSD 4048	C:C	A:A	G:G	C:C	G:G	A:A	A:A	C:C	C:C	C:C
28	HSD 4153	T:T	A:A	G:G	C:C	G:G	C:C	A:A	C:C	C:C	C:C
29	HSD 5655	C:C	A:A	G:G	C:C	A:A	A:A	G:G	C:C	C:C	C:C
30	HSD 6540	C:C	A:A	G:G	C:C	G:G	C:C	A:A	C:C	C:C	C:C
31	HSD 3893	C:C	A:A	G:G	C:C	G:G	A:A	A:A	C:C	C:C	G:G
32	HSD 3491	C:C	A:A	G:G	C:C	G:G	A:A	A:A	C:C	C:C	C:C
33	HSD 5120	C:C	A:A	A:A	C:C	G:G	A:A	A:A	C:C	C:C	C:C
34	HSD 6548	C:C	A:A	G:G	C:C	G:G	A:A	A:A	C:C	C:C	G:G
35	HSD 1455	C:C	A:G	G:G	C:C	A:G	C:C	A:A	C:C	C:C	C:C
36	HSD 4161	C:C	A:A	G:G	C:C	G:G	C:C	A:A	C:C	C:C	C:C
37	HSD 3264	C:C	G:G	G:G	C:C	G:G	C:C	A:A	C:C	C:C	C:C
38	HSD 3911	C:C	A:A	G:G	C:C	G:G	C:C	A:A	C:C	C:C	C:C
39	HSD 3974	C:C	A:A	G:G	C:C	G:G	C:C	A:A	C:C	C:C	C:C
40	HSD 6542	T:T	A:A	A:G	C:C	A:A	A:A	G:G	C:C	C:C	C:C
41	HSD 4713	C:C	A:G	A:G	C:C	A:G	C:C	G:G	C:C	C:C	C:C
42	HSD 4240	T:C	G:G	A:G	T:C	A:G	C:A	G:G	C:C	C:C	C:C
43	HSD 6534	C:C	A:A	A:A	C:C	A:A	C:C	G:G	C:C	C:C	G:G
44	HSD 4669	C:C	A:A	A:A	C:C	A:A	A:A	G:G	C:C	C:C	C:C
45	HSD 3945	C:C	A:A	A:G	C:C	A:A	A:A	A:A	C:C	C:C	C:C
46	HSD 6509	C:C	A:A	A:A	C:C	G:G	C:C	G:G	C:C	C:C	C:C
47	HSD 3973	C:C	A:A	G:G	C:C	G:G	A:A	G:G	C:C	C:C	C:C
48	HSD 6536	C:C	G:G	G:G	C:C	G:G	A:A	A:A	C:C	C:C	C:C
49	HSD 3960	C:C	G:G	G:G	C:C	G:G	C:C	A:A	C:C	C:C	G:G
50	HSD 3969	C:C	A:A	G:G	C:C	G:G	A:A	A:A	C:C	C:C	C:C
51	HSD 3925	C:C	G:G	G:G	C:C	A:A	C:C	A:A	C:C	C:C	C:C
52	HSD 3966	C:C	G:G	A:A	T:C	A:A	C:C	G:G	C:C	C:C	C:C
53	HSD 4201	T:C	A:A	A:G	C:C	A:G	Uncallable	Uncallable	C:C	C:C	C:C
54	HSD 6514	C:C	A:A	A:A	C:C	A:A	A:A	G:A	C:C	C:C	C:C
55	HSD 5114	C:C	A:G	A:A	C:C	A:G	C:C	G:G	C:C	C:C	C:C
56	HSD 6519	C:C	G:G	A:A	C:C	A:A	C:A	G:G	C:C	C:C	C:C
57	HSD 4661	C:C	A:A	A:A	C:C	A:A	A:A	A:A	C:C	C:C	C:C
58	HSD 6545	C:C	A:A	A:A	C:C	A:A	C:C	G:G	C:C	C:C	C:C
59	HSD 6443	T:T	A:A	G:G	C:C	G:G	C:C	A:A	C:C	C:C	C:C
60	HSD 6541	T:T	A:A	G:G	C:C	G:G	A:A	A:A	C:C	C:C	C:C
61	HSD 3255	C:C	A:A	A:G	C:C	G:G	A:A	G:G	C:C	C:C	C:C
62	HSD 4139	C:C	G:G	G:G	T:T	A:A	A:A	A:A	C:C	C:C	G:G
63	HSD 4073	T:T	A:A	G:G	C:C	G:G	C:C	A:A	C:C	C:C	C:C
64	HSD 3897	C:C	A:G	A:G	C:C	A:A	C:C	G:G	C:C	C:C	C:C
65	HSD 6528	C:C	A:A	A:A	C:C	A:A	C:A	G:A	C:C	C:C	C:C
66	HSD 6535	C:C	A:G	A:G	C:C	A:A	C:C	G:A	C:C	C:C	C:C
67	HSD 6500	T:C	A:A	G:G	C:C	A:G	C:C	G:A	C:C	C:C	C:C
68	HSD 4066	C:C	Uncallable	G:G	C:C	A:A	C:C	Uncallable	C:C	C:C	C:C
69	HSD 4060	C:C	G:G	A:G	C:C	G:G	C:C	Uncallable	C:C	C:C	C:C
70	HSD 4148	C:C	A:A	G:G	C:C	A:A	C:C	G:G	C:C	C:C	C:C
71	HSD 3257	C:C	A:A	G:G	C:C	G:G	C:C	Unused	C:C	C:C	C:C
72	HSD 4224	T:T	G:G	G:G	C:C	A:A	C:C	A:A	C:C	C:C	G:G
73	HSD 6502	C:C	A:A	G:G	C:C	G:G	C:C	A:A	C:C	C:C	C:C
74	HSD 3256	T:T	A:A	G:G	C:C	G:G	A:A	A:A	C:C	C:C	C:C
75	HSD 6554	T:T	A:A	G:G	C:C	G:G	A:A	A:A	C:C	C:C	C:C
76	HSD 4207	C:C	A:A	A:A	C:C	A:A	C:C	G:G	C:C	C:C	C:C
77	HSD 4685	C:C	A:A	A:A	C:C	A:A	C:A	A:A	C:C	C:C	C:C
78	HSD 4712	C:C	A:A	A:G	C:C	A:G	C:C	G:G	C:C	C:C	C:C
79	HSD 5124	C:C	A:A	A:A	C:C	G:G	C:C	G:G	C:C	C:C	G:G
80	HSD 5781	C:C	A:A	A:G	C:C	A:G	C:A	G:G	C:C	C:C	C:C
81	HSD 4118	C:C	A:A	A:A	C:C	A:G	C:A	G:A	C:C	C:C	C:C
82	HSD 4100	C:C	A:A	A:A	C:C	G:G	C:C	G:G	C:C	C:C	C:C
83	HSD 5585	C:C	A:A	G:G	C:C	G:G	C:C	A:A	C:C	C:C	C:C
84	HSD 4025	C:C	A:A	G:G	C:C	G:G	A:A	G:G	C:C	C:C	C:C
85	HSD 9759	C:C	A:A	G:G	C:C	G:G	A:A	A:A	C:C	C:C	C:C
86	HSD 6523	C:C	A:A	G:G	C:C	G:G	C:C	A:A	C:C	C:C	C:C
87	HSD 6547	C:C	G:G	A:A	C:C	G:G	A:A	G:G	C:C	G:G	Uncallable
88	HSD 6868	C:C	A:A	A:G	C:C	A:A	C:C	G:G	C:C	C:C	C:C
89	HSD 6553	C:C	A:G	A:G	C:C	A:G	C:C	G:G	C:C	C:C	C:C
90	HSD 6507	C:C	A:A	A:A	C:C	A:A	C:C	G:G	C:C	C:C	C:C
91	HSD 3981	C:C	A:A	A:A	C:C	A:A	C:C	G:G	C:C	C:C	C:C
92	HSD 4171	C:C	A:A	G:G	C:C	G:G	A:A	G:G	C:C	C:C	C:C
93	HSD 6538	C:C	G:G	A:A	C:C	G:G	A:A	A:A	C:C	C:C	C:C
94	HSD 5698	C:C	G:G	G:G	C:C	A:A	A:A	G:G	C:C	C:C	C:C
95	HSD 6543	C:C	A:A	G:G	C:C	G:G	C:C	A:A	C:C	C:C	C:C
96	HSD 4096	C:C	G:G	G:G	C:C	G:G	A:A	A:A	C:C	C:C	G:G
97	HSD 4220	C:C	A:A	G:G	C:C	G:G	C:C	A:A	C:C	C:C	C:C
98	HSD 3104	C:C	A:A	G:G	C:C	G:G	A:A	A:A	C:C	C:C	C:C
99	HSD 9493	C:C	A:A	G:G	C:C	G:G	A:A	A:A	C:C	C:C	C:C
100	HSD 9552	C:C	A:A	G:G	C:C	G:G	C:C	G:G	C:C	C:C	C:C
101	HSD 6374	T:C	A:A	G:G	C:C	A:G	C:A	G:A	C:C	C:C	C:C
102	HSD 9683	C:C	A:G	A:A	C:C	A:G	A:A	G:G	C:C	C:C	C:C
103	HSD 6424	C:C	G:G	A:A	C:C	G:G	C:C	G:G	C:C	C:C	C:C
104	HSD 17562	C:C	G:G	A:A	C:C	A:A	C:C	G:G	C:C	C:C	G:C
105	HSD 3929	C:C	A:A	A:A	C:C	A:A	A:A	A:A	C:C	C:C	C:C
106	HSD 4722	C:C	A:G	A:G	C:C	A:A	C:C	G:A	C:C	C:C	C:C
107	HSD 6510	C:C	G:G	G:G	C:C	A:A	C:A	A:A	C:C	C:C	C:C
108	HSD 6455	C:C	A:A	G:G	C:C	G:G	A:A	G:G	C:C	C:C	C:C
109	HSD 9735	C:C	A:A	G:G	C:C	G:G	C:A	A:A	C:C	C:C	C:C
110	HSD 6460	C:C	G:G	G:G	T:T	G:G	A:A	G:G	C:C	C:C	C:C
111	HSD 8702	T:T	A:A	A:A	C:C	G:G	A:A	A:A	C:C	C:C	C:C
112	HSD 6423	C:C	A:G	A:G	C:C	A:A	C:C	G:A	C:C	C:C	C:C
113	HSD 6496	C:C	A:A	A:G	C:C	A:A	C:C	A:A	C:C	C:C	C:C
114	HSD 6476	C:C	A:G	A:G	C:C	A:G	A:A	G:A	C:C	C:C	C:C
115	HSD 6372	C:C	A:G	A:A	C:C	A:G	C:C	G:G	C:C	C:C	G:C
116	HSD 9667	C:C	G:G	A:A	C:C	A:A	A:A	A:A	C:C	C:C	C:C
117	HSD 6458	C:C	G:G	G:G	C:C	G:G	A:A	A:A	C:C	C:C	C:C
118	HSD 6454	C:C	A:A	A:A	C:C	A:A	C:C	G:A	C:C	C:C	C:C
119	HSD 9656	C:C	G:G	G:G	C:C	G:G	A:A	A:A	C:C	C:C	C:C
120	HSD 6385	C:C	A:A	G:G	C:C	G:G	C:C	A:A	C:C	C:C	C:C
121	HSD 9971	C:C	A:A	G:G	C:C	G:G	A:A	A:A	C:C	C:C	C:C
122	HSD 9895	C:C	G:G	G:G	T:T	G:G	A:A	G:G	C:C	C:C	C:C
123	HSD 17799	T:T	A:A	G:G	C:C	G:G	A:A	G:G	C:C	C:C	C:C
124	HSD 9892	T:T	A:G	G:G	C:C	A:G	C:A	Uncallable	G:C	C:C	C:C
125	HSD 9470	C:C	A:A	A:A	C:C	G:G	C:C	G:G	C:C	C:C	G:G
126	HSD 11680	C:C	A:A	A:A	C:C	A:A	C:A	G:G	C:C	C:C	C:C
127	HSD 9925	C:C	A:A	A:A	C:C	A:A	C:C	G:A	C:C	C:C	C:C
128	HSD 9527	C:C	A:G	G:G	C:C	A:G	A:A	A:A	C:C	C:C	C:C
129	HSD 6495	C:C	A:A	A:A	C:C	G:G	C:C	G:G	C:C	C:C	C:C
130	HSD 6391	C:C	A:A	G:G	C:C	G:G	A:A	A:A	C:C	Unused	Uncallable
131	HSD 5616	C:C	A:A	G:G	C:C	G:G	A:A	A:A	C:C	C:C	G:G
132	HSD 6401	T:T	A:A	G:G	C:C	G:G	A:A	A:A	C:C	C:C	C:C
133	HSD 3480	C:C	A:A	A:A	C:C	G:G	A:A	A:A	C:C	C:C	C:C

## Sheet: Collection 
NO.	Accession	Variety name	Collection / Acquisition Date	Characterization year	Collection site	Latitude			Longitude			Altitude (ft)	Region / State
						Degree	Minute	Direction	Degree	Minute	Direction
1	HSD 4222	Abu Altaiman	October-November 2004	2005/2006	El Higair	11	51	N	30	51	E	1964	South Kordofan
2	HSD 4205	Gamazoki	October-November 2004	2005/2006	alooba	11	45	N	30	55	E	2306	South Kordofan
3	HSD 4246	Steef	October-November 2004	2005/2006	Hillat Ibrahim	12	13	N	30	37	E	3020	South Kordofan
4	HSD 4233	Dora-al-Jack	October-November 2004	2005/2006	El Higair	11	51	N	30	51	E	1964	South Kordofan
5	HSD 6444	Fatarita Gadamballiah	11 November 2004	2007/2008, 2008-09	Ahmer Ain	12	47	N	33	4	E	1441	White Nile
6	HSD 5912	Gassabi	January 2006	2006/2007	El Hambool	11	8	N	29	0	E		South Kordofan
7	HSD 4643		December 2004	2005/2006	Lima	10	57	N	29	24	E	510	South Kordofan
8	HSD 6892	Fatarita	31 January 2007	2007/2008, 2008-09	Galaliama	18	21	N	37	44	E	96	Red Sea
9	HSD 4225	Karamakka	October-November 2004	2005/2006	El Higair	11	51	N	30	51	E	1964	South Kordofan
10	HSD 4195	Om Gobasha	October-November 2004	2005/2006	Areed	11	3	N	31	29	E	1817	South Kordofan
11	HSD 4113		October-November 2004	2005/2006	Abneda-if	10	46	N	31	0	E	1614	South Kordofan
12	HSD 6533	Fatarita	13 November 2006	2007/2008	Um galala	12	4	N	32	43	E	1270	White Nile
13	HSD 4238	Wad yabis	October-November 2004	2005/2006	Fajuj	12	6	N	30	52	E	2097	South Kordofan
14	HSD 3982		2004	2004/2005									Sinnar
15	HSD 4738	Gangi makanger	December 2004	2005/2006	Hasheem	10	50	N	29	56	E	484	South Kordofan
16	HSD 3499	Om bayoda	December 2003	2004/2005, 2012/2013	Kamala	12	23	N	30	41	E		North Kordofan
17	HSD 6522	Fatarita	13 November 2006	2007/2008	El Naeam	12	22	N	32	44	E	1243	White Nile
18	HSD 6506	Fatarita	13 November 2006	2007/2008	El Redeis	12	36	N	32	44	E	1257	White Nile
19	HSD 3961		2004	2004/2005									Sinnar
20	HSD 6552	Fatarita	14 November 2006	2007/2008	El Rawat	12	5	N	32	3	E	1488	White Nile
21	HSD 4194	Gamazoki	October-November 2004	2005/2006	Areed	11	3	N	31	29	E	1817	South Kordofan
22	HSD 4193	Bageragalan	October-November 2004	2005/2006	Areed	11	3	N	31	29	E	1817	South Kordofan
23	HSD 4134	Khadiga Gamva	October-November 2004	2005/2006	Maflo-a	10	43	N	30	23	E	1707	South Kordofan
24	HSD 3895		2004	2004/2005									Sinnar
25	HSD 3926		2004	2004/2005									Sinnar
26	HSD 5631	Torkash	21 December 2005	2006/2007	Jebel El Nimir	11	30	N	35	2	E	1744	Blue Nile
27	HSD 4048	Lun Lun	October-November 2004	2005/2006	Siboot	12	2	N	31	9	E	3254	South Kordofan
28	HSD 4153	Magga	October-November 2004	2005/2006	Angarto	10	50	N	30	30	E	1888	South Kordofan
29	HSD 5655	Baladi	14 December 2005	2006/2007	Dindrow	11	4	N	34	6	E	2229	Blue Nile
30	HSD 6540	Fatarita	13 November 2006	2007/2008, 2008-09	El Megainis	11	59	N	32	16	E	1324	White Nile
31	HSD 3893		2004	2004/2005									Sinnar
32	HSD 3491	Gaddoom Altaital	December 2003	2004/2005, 2012/2013	EL Rahad	12	56	N	29	53	E		North Kordofan
33	HSD 5120	Abu Sabeen	20 February 2005	2005/2006	EL Bakri								Northern
34	HSD 6548	Fatarita	13 November 2006	2007/2008	El Megainis	11	57	N	32	6	E	1470	White Nile
35	HSD 1455
36	HSD 4161	Naggad Abyad	October-November 2004	2005/2006	Um dihileeb	11	21	N	30	58	E	1720	South Kordofan
37	HSD 3264		2003	2003/2004									West Darfur
38	HSD 3911		2004	2004/2005									Sinnar
39	HSD 3974		2004	2004/2005									Sinnar
40	HSD 6542	Fatarita	13 November 2006	2007/2008	El Megainis	11	58	N	32	10	E	1377	White Nile
41	HSD 4713	Kalar	December 2004	2005/2006	Saraf Elday	11	6	N	29	44	E	590	South Kordofan
42	HSD 4240	Gamazoki	October-November 2004	2005/2006	Fajuj	12	6	N	30	52	E	2097	South Kordofan
43	HSD 6534	Fatarita	13 November 2006	2007/2008	Kuick	11	57	N	32	41	E	1258	White Nile
44	HSD 4669	Naggad Abyad	December 2004	2005/2006	Dameek	11	14	N	29	28	E	537	South Kordofan
45	HSD 3945		2004	2004/2005									Sinnar
46	HSD 6509	Fatarita	13 November 2006	2007/2008	El Redeis	12	36	N	32	44	E	1257	White Nile
47	HSD 3973		2004	2004/2005									Sinnar
48	HSD 6536	Fatarita	13 November 2006	2007/2008	Kuick	11	57	N	32	41	E	1258	White Nile
49	HSD 3960		2004	2004/2005									Sinnar
50	HSD 3969		2004	2004/2005									Sinnar
51	HSD 3925		2004	2004/2005									Sinnar
52	HSD 3966		2004	2004/2005									Sinnar
53	HSD 4201	Ras elgirid	October-November 2004	2005/2006	Sangee	11	35	N	31	4	E	2273	South Kordofan
54	HSD 6514	Fatarita	13 November 2006	2007/2008, 2008-09	Gory	12	29	N	32	46	E	1241	White Nile
55	HSD 5114	Marage Baladi (Abu Sabeen)	19 January 2005	2005/2006	Marawi Market								Northern
56	HSD 6519	Fatarita	13 November 2006	2007/2008	Gory	12	29	N	32	46	E	1241	White Nile
57	HSD 4661	Merenareek	December 2004	2005/2006	Saraf Elday	11	6	N	29	44	E	590	South Kordofan
58	HSD 6545	Fatarita	13 November 2006	2007/2008	El Megainis	11	57	N	32	6	E	1470	White Nile
59	HSD 6443	Fatarita Gadamballiah	11 November 2006	2007/2008, 2008-09	Ahmer Ain	12	47	N	33	4	E	1441	White Nile
60	HSD 6541	Fatarita	13 November 2006	2007/2008	El Megainis	11	58	N	32	10	E	1377	White Nile
61	HSD 3255		2003	2003/2004									West Darfur
62	HSD 4139	Maleek	October-November 2004	2005/2006	Maflo-a	10	43	N	30	23	E	1707	South Kordofan
63	HSD 4073	Baid elkabish	October-November 2004	2005/2006	Kaboos El Humid	11	44	N	31	13	E	2331	South Kordofan
64	HSD 3897		2004	2004/2005									Sinnar
65	HSD 6528	Fatarita	13 November 2006	2007/2008	Dabbat El Tour	12	8	N	32	40	E	1250	White Nile
66	HSD 6535	Fatarita	13 November 2006	2007/2008	Kuick	11	57	N	32	41	E	1258	White Nile
67	HSD 6500	Fatarita	12 November 2006	2007/2008	Lidra shimal	12	35	N	33		E	1372	White Nile
68	HSD 4066	Tafri abyad	October-November 2004	2005/2006	Tindimin	11	54	N	30	58	E	2540	South Kordofan
69	HSD 4060	Naggad	October-November 2004	2005/2006	Saraf fallata	11	53	N	31	0	E	2655	South Kordofan
70	HSD 4148	Kolom abyad	October-November 2004	2005/2006	Salamat	10	36	N	30	17	E	1570	South Kordofan
71	HSD 3257		2003	2003/2004									West Darfur
72	HSD 4224	Naggad	October-November 2004	2005/2006	El Higair	11	51	N	30	51	E	1964	South Kordofan
73	HSD 6502	Fatarita	12 November 2006	2007/2008	Um Kuika	12	37	N	32	56	E	1333	White Nile
74	HSD 3256		2003	2003/2004									West Darfur
75	HSD 6554	Fatarita	14 November 2006	2007/2008									White Nile
76	HSD 4207	Kommi Abyad	October-November 2004	2005/2006	Kalooba	11	45	N	30	55	E	2306	South Kordofan
77	HSD 4685	Karamakka Abyad	December 2004	2005/2006	Abu Hasheem	10	50	N	29	56	E	484	South Kordofan
78	HSD 4712	Andassa	December 2004	2005/2006	Katsha	10	48	N	29	40	E	494	South Kordofan
79	HSD 5124	Marage Abyad (Eiseel Asfar)	19 February 2005	2005/2006	El Khazeen								Northern
80	HSD 5781	Wad El Bashir Asfar	20 December 2005	2006/2007	Abu Sowailik	12	6	N	33	48	E	1585	Blue Nile
81	HSD 4118		October-November 2004	2005/2006	Jubilat	10	55	N	30	58	E	1843	South Kordofan
82	HSD 4100	Gamazoki	October-November 2004	2005/2006	Kalogi	10	51	N	30	59	E	1700	South Kordofan
83	HSD 5585	Arfaa gadamak	22 December 2005	2006/2007	Salbool	11	22	N	34	8	E	1528	Blue Nile
84	HSD 4025	Bahana	October-November 2004	2005/2006	Um fakarin	12	35	N	31	16	E	1200	South Kordofan
85	HSD 9759		2012	2000/2001, 2002/2003, 2008/2009									ICRISAT
86	HSD 6523	Fatarita	13 November 2006	2007/2008	Wad Abkeraia	12	15	N	32	42	E	1228	White Nile
87	HSD 6547	Fatarita	13 November 2006	2007/2008	El Megainis	11	57	N	32	6	E	1470	White Nile
88	HSD 6868	Fatarita	31 January 2007	2007/2008	Al Gaffer	18	22	N	37	43	E	92	Red Sea
89	HSD 6553	Fatarita	14 November 2006	2007/2008	Um Agarib	12	8	N	32	3	E	1377	White Nile
90	HSD 6507	Fatarita	13 November 2006	2007/2008	El Redeis	12	36	N	32	44	E	1257	White Nile
91	HSD 3981		2004	2004/2005									Sinnar
92	HSD 4171	Gamazoki	October-November 2004	2005/2006	El Rahmania	11	22	N	31	0	E	2130	South Kordofan
93	HSD 6538	Fatarita	13 November 2006	2007/2008	El Megainis	11	59	N	32	16	E	1324	White Nile
94	HSD 5698
95	HSD 6543	Fatarita	13 November 2006	2007/2008	El Megainis	11	58	N	32	10	E	1377	White Nile
96	HSD 4096	Gooz	October-November 2004	2005/2006	Abu gebeha	11	27	N	31	14	E	2074	South Kordofan
97	HSD 4220	Ammona	October-November 2004	2005/2006	Toma	11	48	N	30	50	E	2139	South Kordofan
98	HSD 3104		2003	2003/2004, 2012/2013									West Darfur
99	HSD 9493		1974	1999/2000									ICRISAT
100	HSD 9552			1999/2000
101	HSD 6374	Fatarita	8 November 2006	2007/2008, 2008-09	Dirrah	13	5	N	32	34	E	1265	White Nile
102	HSD 9683			2000/2001
103	HSD 6424	Fatarita Gesheish	11 October 2006	2007/2008, 2008-09	Raback Sq. 1	13	11	N	32	46	E	1290	White Nile
104	HSD 17562
105	HSD 3929		2004	2004/2005									Sinnar
106	HSD 4722	Marage	December 2004	2005/2006	Saraf Elday	11	6	N	29	44	E	590	South Kordofan
107	HSD 6510	Fatarita Baladi	13 November 2006	2007/2008	El Redeis	12	36	N	32	44	E	1257	White Nile
108	HSD 6455	Fatarita Gesheish	11 November 2006	2007/2008	El Khanferia	12	16	N	32	49	E	1259	White Nile
109	HSD 9735			2000/2001
110	HSD 6460	Fatarita	11 November 2006	2007/2008	El Khanferia	12	16	N	32	49	E	1259	White Nile
111	HSD 8702		1980	1999/2000	Samsum	13.67	37	N		35	E	500	Eastern
112	HSD 6423	Fatarita	10 November 2006	2007/2008, 2008-09	Labun	13	4	N	32	37	E	1240	White Nile
113	HSD 6496	Fatarita Ariana	12 November 2006	2007/2008	Shurac	12	31	N	33	46	E	1352	White Nile
114	HSD 6476	Fatarita Baladi	12 November 2006	2007/2008, 2008-09	El Hedieb Barti	12	59	N	32	50	E	1251	White Nile
115	HSD 6372	Fatarita - Gesheish	08 November 2006	2007/2008, 2008-09	El Garari	13	7	N	32	36	E	1289	White Nile
116	HSD 9667			2000/2001, 2009/2010
117	HSD 6458	Fatarita Gadam El Hamam	11 November 2006	2007/2008	El Khanferia	12	16	N	32	49	E	1259	White Nile
118	HSD 6454	Fatarita	11 November 2006	2007/2008	El Mahgar	12	43	N	32	53	E	1274	White Nile
119	HSD 9656			2000/2001
120	HSD 6385	Fatarita	09 November 2006	2007/2008	Um Mohani	13	1	N	32	43	E	1290	White Nile
121	HSD 9971			2001/2002
122	HSD 9895			2001/2002
123	HSD 17799
124	HSD 9892			2001/2002
125	HSD 9470			1999/2000, 2006/2007
126	HSD 11680
127	HSD 9925			2001/2002
128	HSD 9527			1999/2000
129	HSD 6495	Fatarita	12 November 2006	2007/2008	Shurac	12	31	N	33	46	E	1352	White Nile
130	HSD 6391	Fatarita	09 November 2006	2007/2008	Asoola	12	44	N	32	44	E	1270	White Nile
131	HSD 5616	Fatarita	18 December 2005	2006/2007	El Seraio	12	4	N	34	18	E	1510	Blue Nile
132	HSD 6401	Fatarita	10 November 2006	2007/2008	Um Debeikrat	12	53	N	32	19	E	1281	White Nile
133	HSD 3480	Fatarita	December 2003	2004/2005, 2012/2013	Dibalo	12	21	N	30	33	E		North Kordofan

## Sheet: Agronomic data
NO.	Accession	Plant height (cm)	Leaf midrib colour	No. of leaves	Senescence	Overall plant aspect	Days to 50% flowering	No. of flo. St/plant	Number of tillers per plant	Synchrony of flowering	Inf. Exsertion	Inf. Length (cm)	Inf. Width (cm)	100-seed weight(g)	Grain number/panicle
1	HSD 4222	293	UA	15	Intermediate	Medium	100	1	0	No	Slightly exserted	23	5	1.65	691
2	HSD 4205	220	UA	16	Intermediate	Good	87	1	0	No	Slightly exserted	27	4	2	1295
3	HSD 4246	242	UA	16	Completely senescent	Medium	77	2	1	No	Slightly exserted	20	6	2.8	1018
4	HSD 4233	216	UA	17	Intermediate	Medium	92	2	1	No	Slightly exserted	30	5	2.2	347
5	HSD 6444	139	UA	10	Slightly senescent	Good	53	1	UA	No	Well-exserted	23	6	2.2	2272
6	HSD 5912	300	UA	19	Intermediate	Medium	104	2	UA	Yes	Slightly exserted	31	4	1.6	1563
7	HSD 4643	270	UA	17	Mostly senescent	Medium	138	1	0	No	Well-exserted	21	3	2.3	882
8	HSD 6892	225	UA	15	Slightly senescent	Good	96	0	UA	No	Well-exserted	25	9	2.92	2631
9	HSD 4225	231	UA	17	Intermediate	Poor	99	1	0	No	Exserted	28	3	2.57	920
10	HSD 4195	235	UA	17	Mostly senescent	Good	88	2	1	No	Slightly exserted	22	6	1.52	500
11	HSD 4113	171	UA	16	Slightly senescent	Good	81	4	3	Yes	Slightly exserted	13	5	2.32	2525
12	HSD 6533	229	UA	14	Completely senescent	Good	78	0	UA	No	Slightly exserted	20	6	3.13	1562
13	HSD 4238	192	UA	16	Mostly senescent	Medium	87	1	0	No	Slightly exserted	22	3	1.7	929
14	HSD 3982	76	UA	13	Very Slightly Senescent	Poor	125	0	UA	No	Well-exserted	26	7	2.16	1300
15	HSD 4738	255	UA	17	Mostly senescent	Medium	86	2	1	No	Exserted	19	5	1.9	2264
16	HSD 3499	56	White	10	Slightly senescent, very slightly senescent	Medium, poor	80, 120	1	UA	No, yes	Slightly exserted, exserted	17, 20	4, 10	2.56, 3.3	226, 1450
17	HSD 6522	243	UA	17	Very slightly senescent	Medium	78	0	UA	Yes	Well-exserted	26	7	3.24	1666
18	HSD 6506	340	UA	15	Mostly senescent	Medium	85	1	UA	No	Exserted	25	10	3.75	1351
19	HSD 3961	90	UA	14	Intermediate	Poor	130	1	UA	No	Slightly exserted	35	4	2.8	1287
20	HSD 6552	316	UA	11	Slightly senescent	Good	90	0	UA	No	Slightly exserted	26	6	3.4	1190
21	HSD 4194	224	UA	13	Slightly senescent	Medium	80	1	0	No	Slightly exserted	28	4	1.8	1420
22	HSD 4193	225	UA	19	Mostly senescent	Medium	98	1	0	No	Exserted	26	5	UA	UA
23	HSD 4134	247	UA	15	Slightly senescent	Medium	86	1	0	Yes	Exserted	26	4	2.86	412
24	HSD 3895	86	UA	14	Intermediate	Good	146	1	UA	Yes	Slightly exserted	17	5	2.2	1589
25	HSD 3926	98	UA	16	Very Slightly Senescent	Medium	138	0	UA	No	Slightly exserted	13	5	2.6	1300
26	HSD 5631	176	UA	18	Slightly senescent	Medium	100	3	UA	Yes	Slightly exserted	25	4	2.9	1149
27	HSD 4048	327	UA	18	Mostly senescent	Poor	100	2	1	No	Exserted	18	3	2.38	695
28	HSD 4153	295	UA	15	Slightly senescent	Poor	86	2	1	Yes	Slightly exserted	20	5	1.9	1845
29	HSD 5655	205	UA	12	Mostly senescent	Medium	115	0	UA	Yes	Slightly exserted	15	5	4.02	286
30	HSD 6540	205	UA	10	Very slightly senescent	Good	56	2	UA	No	Well-exserted	23	6	2.8	1785
31	HSD 3893	84	UA	14	Intermediate	Medium	127	1	UA	No	Slightly exserted	26	6	1.6	2154
32	HSD 3491	84, 145	White	15, 16	Mostly senescent, very slightly senescent	Good	88, 120	1	2	No, yes	Slightly exserted, peduncle recurved	20, 24	8	3.12, 6.2	288, 1583
33	HSD 5120	200	UA	11	Mostly senescent	Medium	61	1	0	Yes	Peduncle recurved	13	5	2.1	1030
34	HSD 6548	316	UA	16	Intermediate	Medium	83	0	UA	No	Exserted	24	7	3.7	1081
35	HSD 1455
36	HSD 4161	169	UA	16	Slightly senescent	Medium	82	1	0	No	Exserted	18	5	1.52	UA
37	HSD 3264	151	UA	7	UA	Poor	51	2	UA	No	Exserted	35	5	2.2	992
38	HSD 3911	92	UA	17	Very Slightly Senescent	Medium	126	1	UA	No	Slightly exserted	22	4	2.12	1648
39	HSD 3974	71	UA	15	Very Slightly Senescent	Good	127	1	UA	No	Slightly exserted	26	7	2.26	1702
40	HSD 6542	198	UA	12	Slightly senescent	Medium	58	0	UA	Yes	Exserted	25	8	3.74	1081
41	HSD 4713	277	UA	15	Mostly senescent	Poor	83	3	2	No	Well-exserted	31	5	3	1772
42	HSD 4240	223	UA	16	Intermediate	Good	82	2	1	No	Well-exserted	30	5	2.1	2094
43	HSD 6534	310	UA	15	Intermediate	Medium	76	1	UA	No	Well-exserted	20	6	3.76	2750
44	HSD 4669	202	UA	17	Intermediate	Medium	76	1	0	No	Exserted	17	4	1.8	1142
45	HSD 3945	71	UA	13	Very Slightly Senescent	Medium	130	2	UA	Yes	Well-exserted	17	6	1.92	1789
46	HSD 6509	380	UA	19	Intermediate	Medium	82	0	UA	Yes	Exserted	26	7	3.56	1785
47	HSD 3973	67	UA	10	Very Slightly Senescent	Medium	116	3	UA	No	Exserted	18	6	2.13	1400
48	HSD 6536	300	UA	17	Mostly senescent	Medium	66	0	UA	No	Slightly exserted	24	9	2.66	1442
49	HSD 3960	67	UA	13	Intermediate	Good	131	3	UA	No	Well-exserted	21	6	2.1	1013
50	HSD 3969	66	UA	14	Very Slightly Senescent	Poor	120	1	UA	No	Exserted	26	8	1.93	1400
51	HSD 3925	81	UA	13	Very Slightly Senescent	Medium	130	2	UA	No	Slightly exserted	16	5	3.14	1848
52	HSD 3966	74	UA	11	Very Slightly Senescent	Medium	120	0	UA	Yes	Slightly exserted	26	5	2.1	1300
53	HSD 4201	167	UA	14	Slightly senescent	Good	63	2	1	No	Slightly exserted	17	5	3.6	UA
54	HSD 6514	233	UA	13	Slightly senescent	Good	67	2	UA	No	Exserted	22	6	2.7	2340
55	HSD 5114	172	UA	9	Slightly senescent	Medium	55	1	0	Yes	Peduncle recurved	20	6	2.2	470
56	HSD 6519	247	UA	18	Slightly senescent	Good	86	0	UA	No	Slightly exserted	20	5	3.4	1111
57	HSD 4661	242	UA	12	Intermediate	Good	75	1	0	No	Exserted	22	4	2.62	1183
58	HSD 6545	268	UA	19	Intermediate	Good	86	0	UA	No	Exserted	20	6	3	1666
59	HSD 6443	160	UA	15	Very slightly senescent	Good	67	2	UA	No	Exserted	19	8	2.41	1666
60	HSD 6541	145	UA	10	Slightly senescent	Good	68	0	UA	No	Slightly exserted	18	10	3.77	2121
61	HSD 3255	133	UA	13	Intermediate	Medium	51	1	UA	No	Exserted	21	5	2	1728
62	HSD 4139	265	UA	16	Intermediate	Poor	86	2	1	No	Exserted	28	6	2.35	1170
63	HSD 4073	232	UA	18	Mostly senescent	Poor	93	2	1	No	Exserted	17	5	2.13	UA
64	HSD 3897	96	UA	18	Very Slightly Senescent	Medium	125	1	UA	No	Slightly exserted	23	6	2.23	2704
65	HSD 6528	286	UA	13	Mostly senescent	Medium	86	0	UA	No	Exserted	23	6	2.83	2806
66	HSD 6535	250	UA	13	Mostly senescent	Medium	68	0	UA	No	Exserted	21	5	2.99	1724
67	HSD 6500	275	UA	13	Intermediate	Good	68	1	UA	No	Well-exserted	33	6	2.4	2000
68	HSD 4066	220	UA	14	Slightly senescent	Medium	99	1	0	Yes	Exserted	33	5	2.79	868
69	HSD 4060	171	UA	12	Slightly senescent	Medium	87	1	0	Yes	Slightly exserted	29	4	1.9	2435
70	HSD 4148	310	UA	15	Intermediate	Medium	86	1	0	No	Well-exserted	26	4	2.65	835
71	HSD 3257	183	UA	16	Intermediate	Good	78	2	UA	No	Well-exserted	23	5	1.8	2257
72	HSD 4224	157	UA	19	Slightly senescent	Medium	83	1	0	No	Slightly exserted	26	4	1.84	1598
73	HSD 6502	255	UA	12	Mostly senescent	Good	67	1	UA	No	Well-exserted	19	6	3	1944
74	HSD 3256	144	UA	12	Intermediate	Medium	74	3	UA	No	Exserted	18	5	1.5	1191
75	HSD 6554	200	UA	11	Mostly senescent	Good	68	0	UA	No	Slightly exserted	26	8	3.39	1388
76	HSD 4207	250	UA	17	Mostly senescent	Medium	101	1	0	No	Slightly exserted	14	4	2.13	UA
77	HSD 4685	331	UA	15	Intermediate	Medium	83	2	1	No	Well-exserted	18	4	2.65	1046
78	HSD 4712	224	UA	18	Mostly senescent	Medium	82	1	0	No	Slightly exserted	19	6	1.4	1634
79	HSD 5124	168	UA	8	Mostly senescent	Medium	56	1	0	Yes	Slightly exserted	16	4	1.8	3548
80	HSD 5781	202	UA	17	Intermediate	Medium	82	2	UA	No	Exserted	28	4	3.2	1288
81	HSD 4118	270	UA	17	Mostly senescent	Poor	92	2	1	No	Well-exserted	27	5	2.26	746
82	HSD 4100	300	UA	16	Slightly senescent	Medium	78	1	0	Yes	Exserted	13	3	2.36	406
83	HSD 5585	154	UA	15	Mostly senescent	Good	59	1	UA	No	Well-exserted	16	3	2.9	875
84	HSD 4025	251	UA	17	Intermediate	Medium	80	1	0	No	Slightly exserted	20	5	2.64	1644
85	HSD 9759	220	yellow	13	Mostly senescent	Medium	70	3	UA	No	Slightly exserted	22	8	2	2272
86	HSD 6523	184	UA	14	Slightly senescent	Good	86	0	UA	No	Slightly exserted	22	6	2.9	1379
87	HSD 6547	285	UA	17	Mostly senescent	Good	78	1	UA	No	Slightly exserted	24	6	2.45	1465
88	HSD 6868	240	UA	12	Intermediate	Medium	77	1	UA	No	Well-exserted	20	5	2.67	2828
89	HSD 6553	272	UA	18	Mostly senescent	Good	86	0	UA	Yes	Slightly exserted	22	6	2.6	1153
90	HSD 6507	307	UA	15	Slightly senescent	Medium	88	0	UA	No	Slightly exserted	19	6	3.5	1666
91	HSD 3981	64	UA	12	Mostly senescent	Poor	126	7	UA	Yes	Exserted	23	5	2.7	1207
92	HSD 4171	201	UA	17	Slightly senescent	Medium	82	3	2	No	Exserted	19	4	1.84	1929
93	HSD 6538	286	UA	11	Mostly senescent	Medium	78	0	UA	No	Slightly exserted	38	8	3.62	1388
94	HSD 5698
95	HSD 6543	272	UA	15	Slightly senescent	Good	73	1	UA	No	Slightly exserted	28	6	2.63	1634
96	HSD 4096	205	UA	16	Mostly senescent	Medium	75	3	2	No	Exserted	26	5	2.1	UA
97	HSD 4220	192	UA	18	Slightly senescent	Medium	82	1	0	No	Slightly exserted	29	4	1.94	2474
98	HSD 3104	145, 155	White	11, 14	Slightly senescent, intermediate	Medium, poor	77, 104	1	2	No	Exserted, slightly exserted	15, 23	7	1.8, 3.4	235, 2739
99	HSD 9493	260	Yellow	UA	Slightly senescent	Medium	68	2	UA	Yes	Exserted	24	8	3.75	1067
100	HSD 9552	250	Dull green	UA	Slightly senescent	Medium	73	1	UA	UA	Exserted	29	5	1.83	1802
101	HSD 6374	171	UA	13	Intermediate	Medium	64	2	UA	No	Well-exserted	18	7	2.79	1679
102	HSD 9683	130	White	UA	Intermediate	Medium	67	1	UA	Yes	Slightly exserted	24	6	3.64	UA
103	HSD 6424	157	UA	8, 12	Slightly senescent	Medium, Poor	59	1, 3	UA	No, yes	Exserted	20, 21	4, 6	3.46	1712
104	HSD 17562
105	HSD 3929	76	UA	12	Very Slightly Senescent	Medium	133	1	UA	Yes	Well-exserted	24	5	2	1241
106	HSD 4722	257	UA	16	Mostly senescent	Medium	80	2	1	No	Exserted	20	5	1.67	1899
107	HSD 6510	314	UA	16	Intermediate	Medium	83	1	UA	No	Exserted	23	6	3.96	2152
108	HSD 6455	238	UA	10	Intermediate	Medium	64	1	UA	Yes	Well-exserted	22	6	3.23	1383
109	HSD 9735	350	White	UA	very slightly senescent	Poor	82	2	UA	Yes	Slightly exserted	16	5	3.62	UA
110	HSD 6460	281	UA	17	Mostly senescent	Medium	87	0	UA	No	Well-exserted	23	8	3.18	1450
111	HSD 8702	200	Yellow	UA	Slightly senescent	Medium	47	2	UA	Yes	Well-exserted	21	6	2.01	1989
112	HSD 6423	196	UA	17	Slightly senescent	Good	70	1	UA	No	Well-exserted	21	7	3.2	2500
113	HSD 6496	183	UA	10	Slightly senescent	Good	62	0	UA	Yes	Well-exserted	23	6	2.75	1613
114	HSD 6476	244	UA	17	Intermediate	Medium	71	2	UA	No	Exserted	21	7	2.5	2380
115	HSD 6372	175	UA	10	Slightly senescent	Medium	51	2	UA	No	Well-exserted	20	7	2.68	2188
116	HSD 9667	133, 140	White	8	Very slightly senescent	Medium, poor	46, 56	1, 3	UA	Yes, No	Well-exserted	16, 18	4, 5	2.7, 3.02	1157
117	HSD 6458	116	UA	17	Intermediate	Poor	83	1	UA	No	Exserted	22	10	2.7	2770
118	HSD 6454	230	UA	14	Slightly senescent	Good	68	1	UA	No	Slightly exserted	24	5	3.75	1888
119	HSD 9656	110	White	UA	very slightly senescent	Poor	53	1	UA	Yes	Well-exserted	23	5	3.13	UA
120	HSD 6385	155	UA	14	Mostly senescent	Medium	62	0	UA	No	Slightly exserted	20	7	3.61	1215
121	HSD 9971	165	Dull green	10	Mostly senescent	Medium	60	1	UA	No	Well-exserted	18	4	2.58	479
122	HSD 9895	110	yellow	11	Slightly senescent	Good	56	1	UA	No	Exserted	13	3	2.9	1324
123	HSD 17799
124	HSD 9892	160	White	8	very slightly senescent	Good	75	1	UA	No	Well-exserted	24	3	2.37	950
125	HSD 9470	135	Yellow	8	Slightly senescent	Medium	64	3	UA	Yes	Well-exserted	17	5	2.1	2142
126	HSD 11680
127	HSD 9925	210	Dull green	14	very slightly senescent	Medium	75	2	UA	No	Slightly exserted	25	4	1.92	989
128	HSD 9527	182	Dull green	UA	Intermediate	Medium	59	1	UA	UA	Exserted	20	8	1.98	1770
129	HSD 6495	234	UA	11	Mostly senescent	Medium	62	1	UA	No	Well-exserted	21	7	2.67	2884
130	HSD 6391	280	UA	17	Intermediate	Good	88	0	UA	No	Slightly exserted	18	6	3.54	2000
131	HSD 5616	187	UA	12	Slightly senescent	Medium	61	2	UA	Yes	Exserted	20	5	3.9	1077
132	HSD 6401	211	UA	12	Intermediate	Medium	68	0	UA	Yes	Slightly exserted	22	7	2.9	2827
133	HSD 3480	81, 100	White	14, 19	Slightly senescent, very slightly senescent	Good, medium	105, 125	1	2	No, yes	Slightly exserted, peduncle recurved	14, 23	5, 6	3.04, 5	382, 1149
